# Supplementary material for: Zeylanidiummanasiae, a new species of Podostemaceae based on molecular and morphological data from Kerala, India
Source: PhytoKeys. 2019 Jun 10;124:23–38. doi: 10.3897/phytokeys.124.33453 (PMC6579786; doi:10.3897/phytokeys.124.33453)
Supplement: XML Treatment for Zeylanidium manasiae [file phytokeys.124.33453-treatment1.xml]

<!DOCTYPE tp:taxon-treatment
  PUBLIC "-//TaxonX//DTD Taxonomic Treatment Publishing DTD v0 20100105//EN" "tax-treatment-NSO.dtd">
<tp:taxon-treatment xmlns:tp="http://www.plazi.org/taxpub"><tp:treatment-meta><kwd-group><label>Taxon classification</label><kwd><named-content xmlns:xlink="http://www.w3.org/1999/xlink" content-type="kingdom">Plantae</named-content></kwd><kwd><named-content xmlns:xlink="http://www.w3.org/1999/xlink" content-type="order">Malpighiales</named-content></kwd><kwd><named-content xmlns:xlink="http://www.w3.org/1999/xlink" content-type="family">Podostemaceae</named-content></kwd></kwd-group><mixed-citation publication-type="journal"><person-group><name><surname>Krishnan</surname><given-names>Remya</given-names></name><name><surname>Khanduri</surname><given-names>Priyanka</given-names></name><name><surname>Tandon</surname><given-names>Rajesh</given-names></name></person-group><article-title><italic><tp:taxon-name><tp:taxon-name-part taxon-name-part-type="genus" reg="Zeylanidium">Zeylanidium</tp:taxon-name-part><tp:taxon-name-part taxon-name-part-type="species" reg="manasiae">manasiae</tp:taxon-name-part></tp:taxon-name></italic>, a new species of <tp:taxon-name><tp:taxon-name-part taxon-name-part-type="family">Podostemaceae</tp:taxon-name-part></tp:taxon-name> based on molecular and morphological data from Kerala, India</article-title><source>PhytoKeys</source><day>10</day><month>6</month><year>2019</year><volume>124</volume><fpage>23</fpage><lpage>38</lpage><pub-id pub-id-type="doi">10.3897/phytokeys.124.33453</pub-id></mixed-citation></tp:treatment-meta><tp:nomenclature><tp:taxon-name>
              <tp:taxon-name-part taxon-name-part-type="genus" reg="Zeylanidium">Zeylanidium</tp:taxon-name-part>
              <tp:taxon-name-part taxon-name-part-type="species" reg="manasiae">manasiae</tp:taxon-name-part>
              <object-id xmlns:xlink="http://www.w3.org/1999/xlink" content-type="ipni" xlink:type="simple">urn:lsid:ipni.org:names:60478968-2</object-id>
            </tp:taxon-name><tp:taxon-authority>R.Krishnan, P.Khanduri &amp; R.Tandon</tp:taxon-authority><tp:taxon-status xmlns:xlink="http://www.w3.org/1999/xlink" xlink:type="simple">sp. nov.</tp:taxon-status><xref ref-type="fig" rid="F2">Figs 2</xref><xref ref-type="fig" rid="F3">, 3</xref><xref ref-type="fig" rid="F4">, 4</xref></tp:nomenclature><tp:treatment-sec sec-type="diagnosis" id="SECID0EIRAE"><title>Diagnosis.</title><p>It can be distinguished from the closely related <italic><tp:taxon-name><tp:taxon-name-part taxon-name-part-type="genus" reg="Zeylanidium">Z.</tp:taxon-name-part><tp:taxon-name-part taxon-name-part-type="species" reg="lichenoides">lichenoides</tp:taxon-name-part></tp:taxon-name></italic> by the position of floriferous shoots along the margins of thallus, two bracts per floriferous shoot, unequal stigmatic lobes, larger fruits, ellipsoidal capsule and larger seeds.</p></tp:treatment-sec><tp:treatment-sec sec-type="material" id="SECID0EZRAE"><title>Type.</title><p>INDIA. Kerala: Idduki district, Thommenkuthu Waterfalls, River Kaliyar, <named-content xmlns:xlink="http://www.w3.org/1999/xlink" content-type="dwc:verbatimCoordinates" xlink:type="simple"><named-content content-type="geo-json" specific-use="{&#34;type&#34;:&#34;Point&#34;,&#34;coordinates&#34;:[76.833853,9.955997]}" id="NCID0ECSAE" xlink:type="simple">9°57'21.59"N 76°50'01.87"E</named-content></named-content>, 64 m alt., 31 Dec 2015, <italic>R. Krishnan &amp; P. Khanduri</italic> 8010 (holotype: <named-content xmlns:xlink="http://www.w3.org/1999/xlink" content-type="dwc:institutional_code" xlink:type="simple">DUH</named-content> accession no. 14378!; isotypes: <named-content xmlns:xlink="http://www.w3.org/1999/xlink" content-type="dwc:institutional_code" xlink:type="simple">CALI</named-content> accession no. 7000!, <named-content xmlns:xlink="http://www.w3.org/1999/xlink" content-type="dwc:institutional_code" xlink:type="simple">DUH</named-content> accession no. 14379!)</p></tp:treatment-sec><tp:treatment-sec sec-type="description" id="SECID0EYSAE"><title>Description.</title><p>Herbs rheophtytic, annual. Thallus 3.79 ± 0.44 mm wide, green to yellow, ribbon-shaped, dorsiventrally flattened, dichotomously branched, attached to the substrate by disc-shaped haptera, 1.14 ± 0.92 mm diam. Leaves produced at the margins and sinuses/branch points of the thallus, in pairs, caducous; blades 2.5–6.75 × 0.26 ± 0.03 mm, subulate, flattened, lacking a midrib. Floriferous shoots produced both marginally and at the branch points of the thallus, solitary, horizontally appressed to the thallus, composed of 2 subulate bracts subtending a single flower, successive shoots 3.56 ± 0.87 mm apart; bracts 2.25–8.20 mm long, caducous, with long caducous apices. Spathella 1.98 ± 0.30 mm long, obovoid, membranous, non-vascularised, persistent, enveloping the flower at pre-anthesis, rupturing longitudinally or irregularly at anthesis. Flowers green, bisexual, zygomorphic, achlamydeous, erect; pedicel measuring 8.32 ± 2.32 mm long in a mature flower; tepals 2, one on either side of the andropodium, 0.83 ± 0.21 mm long, filiform; stamens 2, borne on an andropodium, 0.74 ± 0.15 mm long at anthesis, elongating to 3.67 ± 0.74 mm long at post-anthesis, branched approximately ¼ from the apex, each branch measuring 0.13 ± 0.04 mm long at anthesis, elongating to 0.80 ± 0.10 mm long at post-anthesis, anthers 0.50 ± 0.06 × 0.37 ± 0.12 mm, quadrangular, base bilobed, lobes subequal, dehiscence introrsely rimose; 4273 ± 941 pollen dyads per flower, 30.25 ± 2.42 × 19.62 ± 1.99 µm, tricolpate, microechinate; gynoecium bicarpellate, syncarpic, ovary 2.07 ± 0.28 mm long, ellipsoidal, anisolobous, membranous septum separating two unequal locules, ovules 78 ± 14, anatropous, borne on a swollen axile placenta, style absent, stigma bifid, stigmatic lobes unequal, subconical, the longer 0.48 ± 0.06 × 0.10 ± 0.01 mm, the shorter 0.42 ± 0.06 × 0.08 ± 0.01 mm. Capsule dehiscent, <!--PageBreak -->loculicidal capsule measuring 1.96 ± 0.25 × 0.84 ± 0.10 mm and pedicel elongates to 15.55 ± 2.21 mm, bivalved, brown, ellipsoidal, longitudinally ridged, ridges 6, 3 on each valve, one valve persistent, the other deciduous. Seeds 60 ± 15.50 per capsule, 248.75 ± 12.70 × 136 ± 8.90 µm, spermoderm reticulate, cells rectangular with wavy striations.</p></tp:treatment-sec><tp:treatment-sec sec-type="Anatomy" id="SECID0EATAE"><title>Anatomy.</title><p>Floral parts of <italic><tp:taxon-name><tp:taxon-name-part taxon-name-part-type="genus" reg="Zeylanidium">Z.</tp:taxon-name-part><tp:taxon-name-part taxon-name-part-type="species" reg="manasiae">manasiae</tp:taxon-name-part></tp:taxon-name></italic> were anatomically investigated. The spathella is non-vascularised and consists of thick-walled polygonal cells. The anthers are of bithecous type, have secretory tapetum and each locule contains pollen dyads. The ovary is pluriovulate and divided into two unequal locules by an apical septum. The ovules are anatropous, bitegmic and tenuinucellate that are borne on a bulbous axile placenta (Fig. <xref ref-type="fig" rid="F2">2H</xref>).</p><fig id="F2" position="float" orientation="portrait"><label>Figure 2.</label><caption><p><italic><tp:taxon-name><tp:taxon-name-part taxon-name-part-type="genus" reg="Zeylandium">Zeylandium</tp:taxon-name-part><tp:taxon-name-part taxon-name-part-type="species" reg="manasiae">manasiae</tp:taxon-name-part></tp:taxon-name></italic><bold>A</bold> habit showing mature fruits <bold>B</bold> floral bud enclosed in spathella and subtended by two bracts <bold>C</bold> flower showing andropodium, tepals and unequal stigmatic lobes <bold>D</bold> longitudinal section of the ovary, showing unequal locules <bold>E</bold> capsule. Illustration by Rajesh Tandon.</p></caption><graphic xmlns:xlink="http://www.w3.org/1999/xlink" xlink:href="phytokeys-124-023-g002.jpg" position="float" orientation="portrait" xlink:type="simple" id="oo_308584.jpg"/></fig></tp:treatment-sec><tp:treatment-sec sec-type="Palynology" id="SECID0EXUAE"><title>Palynology.</title><p>The dyads of <italic><tp:taxon-name><tp:taxon-name-part taxon-name-part-type="genus" reg="Zeylanidium">Z.</tp:taxon-name-part><tp:taxon-name-part taxon-name-part-type="species" reg="manasiae">manasiae</tp:taxon-name-part></tp:taxon-name></italic> are of the acalymmate type and measure 30.25 ± 2.41 µm in length and 19.62 ± 1.99 µm in width. Individual pollen grains <!--PageBreak --><!--PageBreak -->are sub-prolate in shape with tricolpate aperture. The exine wall has microechinate ornamentation. The echinations on the apertural surface are larger than those on the non-apertural surface (Fig. <xref ref-type="fig" rid="F3">3B</xref>).</p><fig id="F3" position="float" orientation="portrait"><label>Figure 3.</label><caption><p><italic><tp:taxon-name><tp:taxon-name-part taxon-name-part-type="genus" reg="Zeylandium">Zeylandium</tp:taxon-name-part><tp:taxon-name-part taxon-name-part-type="species" reg="manasiae">manasiae</tp:taxon-name-part></tp:taxon-name></italic><bold>A</bold> habitat and habit showing plants on exposed rock surface (arrows) <bold>B</bold> habit of the plant showing solitary horizontally appressed flowering shoots <bold>C</bold> ventral surface of the thalli with haptera (arrows) <bold>D</bold> thalli bearing floriferous shoots on margins and point of branching <bold>E</bold> a young flower bud covered by bracts <bold>F</bold> floriferous shoot with flower subtended by two bracts. A pair of leaves can also be seen (arrows) <bold>G</bold> flower with spathella removed showing an anther and two tepals (arrows) <bold>H</bold> longitudinal section of floral bud enclosed in a spathella (sp). The ovary is bilocular and divided into two unequal halves by an apical septum (arrows). Numerous anatropous ovules (ov) are borne on a swollen placenta (p). One of the anthers in section shows a copious amount of dyad pollen <bold>I</bold> forked andropodium with two anthers <bold>J</bold> a mature capsule <bold>K</bold> a dehisced capsule showing persistent valve <bold>L</bold> comparative fruit morphology of congenerics. (Left to right) <italic><tp:taxon-name><tp:taxon-name-part taxon-name-part-type="genus" reg="Zeylanidium">Z.</tp:taxon-name-part><tp:taxon-name-part taxon-name-part-type="species" reg="maheshwarii">maheshwarii</tp:taxon-name-part></tp:taxon-name></italic>, <italic><tp:taxon-name><tp:taxon-name-part taxon-name-part-type="genus" reg="Zeylanidium">Z.</tp:taxon-name-part><tp:taxon-name-part taxon-name-part-type="species" reg="lichenoides">lichenoides</tp:taxon-name-part></tp:taxon-name></italic>, <italic><tp:taxon-name><tp:taxon-name-part taxon-name-part-type="genus" reg="Zeylanidium">Z.</tp:taxon-name-part><tp:taxon-name-part taxon-name-part-type="species" reg="olivaceum">olivaceum</tp:taxon-name-part></tp:taxon-name></italic> and <italic><tp:taxon-name><tp:taxon-name-part taxon-name-part-type="genus" reg="Zeylanidium">Z.</tp:taxon-name-part><tp:taxon-name-part taxon-name-part-type="species" reg="manasiae">manasiae</tp:taxon-name-part></tp:taxon-name></italic><bold>M</bold> Comparative morphology of stigma. (Left to right) <italic><tp:taxon-name><tp:taxon-name-part taxon-name-part-type="genus" reg="Zeylanidium">Z.</tp:taxon-name-part><tp:taxon-name-part taxon-name-part-type="species" reg="maheshwarii">maheshwarii</tp:taxon-name-part></tp:taxon-name></italic>, <italic><tp:taxon-name><tp:taxon-name-part taxon-name-part-type="genus" reg="Zeylanidium">Z.</tp:taxon-name-part><tp:taxon-name-part taxon-name-part-type="species" reg="lichenoides">lichenoides</tp:taxon-name-part></tp:taxon-name></italic>, <italic><tp:taxon-name><tp:taxon-name-part taxon-name-part-type="genus" reg="Zeylanidium">Z.</tp:taxon-name-part><tp:taxon-name-part taxon-name-part-type="species" reg="olivaceum">olivaceum</tp:taxon-name-part></tp:taxon-name></italic> and <italic><tp:taxon-name><tp:taxon-name-part taxon-name-part-type="genus" reg="Zeylanidium">Z.</tp:taxon-name-part><tp:taxon-name-part taxon-name-part-type="species" reg="manasiae">manasiae</tp:taxon-name-part></tp:taxon-name></italic>. Scale bars: 2 mm (<bold>B</bold>); 3 mm (<bold>C</bold>); 2 mm (<bold>D</bold>); 1 mm (<bold>E</bold>); 2 mm (<bold>F</bold>); 0.5 mm (<bold>G</bold>); 0.2 mm (<bold>H</bold>); 0.5 mm (<bold>I</bold>); 1 mm (<bold>J</bold>); 1 mm (<bold>K</bold>); 5 mm (<bold>L</bold>).</p></caption><graphic xmlns:xlink="http://www.w3.org/1999/xlink" xlink:href="phytokeys-124-023-g003.jpg" position="float" orientation="portrait" xlink:type="simple" id="oo_308585.jpg"/></fig></tp:treatment-sec><tp:treatment-sec sec-type="Additional specimens seen (paratypes)" id="SECID0EP1AE"><title>Additional specimens seen (paratypes).</title><p>INDIA. Kerala: Idduki district, Thommenkuthu Waterfalls, River Kaliyar, <named-content xmlns:xlink="http://www.w3.org/1999/xlink" content-type="dwc:verbatimCoordinates" xlink:type="simple"><named-content content-type="geo-json" specific-use="{&#34;type&#34;:&#34;Point&#34;,&#34;coordinates&#34;:[76.766667,9.900000]}" id="NCID0EY1AE" xlink:type="simple">9°54'00"N 76°46'00"E</named-content></named-content>, 64 m alt., 23 Dec 2016, <italic>R. Krishnan</italic> 8080, (<named-content xmlns:xlink="http://www.w3.org/1999/xlink" content-type="dwc:institutional_code" xlink:type="simple">DUH</named-content> accession no. 14380!). The same locality, 25 Dec 2016, <italic>R. Krishnan</italic> 8081 (<named-content xmlns:xlink="http://www.w3.org/1999/xlink" content-type="dwc:institutional_code" xlink:type="simple">DUH</named-content> accession no.14381!).</p></tp:treatment-sec><tp:treatment-sec sec-type="etymology" id="SECID0EL2AE"><title>Etymology.</title><p>The specific epithet ‘<italic>manasiae</italic>’ honours the late Dr. Manasi Ram née Ghosh for her contributions to the study of embryology and systematics of <tp:taxon-name><tp:taxon-name-part taxon-name-part-type="family">Santalaceae</tp:taxon-name-part></tp:taxon-name> (<xref ref-type="bibr" rid="B9">Ghosh 1956</xref>) and <italic><tp:taxon-name><tp:taxon-name-part taxon-name-part-type="genus" reg="Trapa">Trapa</tp:taxon-name-part></tp:taxon-name></italic> L. (<tp:taxon-name><tp:taxon-name-part taxon-name-part-type="family">Lythraceae</tp:taxon-name-part></tp:taxon-name>; <xref ref-type="bibr" rid="B8">Ghosh 1954</xref>).</p></tp:treatment-sec><tp:treatment-sec sec-type="distribution" id="SECID0EU3AE"><title>Distribution and ecology.</title><p><italic><tp:taxon-name><tp:taxon-name-part taxon-name-part-type="genus" reg="Zeylanidium">Zeylanidium</tp:taxon-name-part><tp:taxon-name-part taxon-name-part-type="species" reg="manasiae">manasiae</tp:taxon-name-part></tp:taxon-name></italic> is highly endemic and is known from only one location so far, i.e. Thommenkuthu waterfalls (Figs <xref ref-type="fig" rid="F1">1</xref> and <xref ref-type="fig" rid="F3">3A</xref>). According to a previous report, rocks of this waterfall are hornblende biotite gneiss type (<xref ref-type="bibr" rid="B10">Girija 2008</xref>). According to <xref ref-type="bibr" rid="B22">Mathew and Satheesh (1996)</xref>, water in Kaliyar River is well-oxygenated hard water with low chloride content. <italic><tp:taxon-name><tp:taxon-name-part taxon-name-part-type="genus" reg="Zeylanidium">Zeylanidium</tp:taxon-name-part><tp:taxon-name-part taxon-name-part-type="species" reg="manasiae">manasiae</tp:taxon-name-part></tp:taxon-name></italic> grows along with <italic><tp:taxon-name><tp:taxon-name-part taxon-name-part-type="genus" reg="Zeylanidium">Z.</tp:taxon-name-part><tp:taxon-name-part taxon-name-part-type="species" reg="lichenoides">lichenoides</tp:taxon-name-part></tp:taxon-name></italic> and <italic><tp:taxon-name><tp:taxon-name-part taxon-name-part-type="genus" reg="Zeylanidium">Z.</tp:taxon-name-part><tp:taxon-name-part taxon-name-part-type="species" reg="sessile">sessile</tp:taxon-name-part></tp:taxon-name></italic>. Diatoms (<italic><tp:taxon-name><tp:taxon-name-part taxon-name-part-type="genus" reg="Cymbella">Cymbella</tp:taxon-name-part></tp:taxon-name></italic> C.Agardh species) were also observed forming colonies on the spathella of some of the plants.</p></tp:treatment-sec><tp:treatment-sec sec-type="conservation status" id="SECID0E45AE"><title>Conservation status.</title><p>This species is currently known to occur from a single location in Kerala and, hence, we suggest its placement in the Data Deficient category of <xref ref-type="bibr" rid="B12">IUCN (2017)</xref>.</p></tp:treatment-sec><tp:treatment-sec sec-type="phenology" id="SECID0EH6AE"><title>Phenology.</title><p>Flowering and fruiting occurs from December to January when the water level recedes to partly expose the rocks.</p><!--PageBreak --></tp:treatment-sec><tp:treatment-sec><!--Section generated to contain objects referenced in tp:taxon-treatment.--><fig id="F4" position="float" orientation="portrait"><label>Figure 4.</label><caption><p>Scanning electron micrographs <bold>A</bold> seed with reticulate spermoderm pattern <bold>B</bold> dyad pollen with micro-echinate ornamentation over the apertural (ap) and non apertural regions (np). Scale bars: 50 μm (<bold>A</bold>); 5 μm (<bold>B</bold>).</p></caption><graphic xmlns:xlink="http://www.w3.org/1999/xlink" xlink:href="phytokeys-124-023-g004.jpg" position="float" orientation="portrait" xlink:type="simple" id="oo_308586.jpg"/></fig><fig id="F1" position="float" orientation="portrait"><label>Figure 1.</label><caption><p>Distribution map of <italic><tp:taxon-name><tp:taxon-name-part taxon-name-part-type="genus" reg="Zeylandium">Zeylandium</tp:taxon-name-part><tp:taxon-name-part taxon-name-part-type="species" reg="manasiae">manasiae</tp:taxon-name-part></tp:taxon-name></italic> (red dot). Thommenkuthu Waterfalls, Idukki, Kerala (Map constructed using ArcGIS 9.2 software).</p></caption><graphic xmlns:xlink="http://www.w3.org/1999/xlink" xlink:href="phytokeys-124-023-g001.jpg" position="float" orientation="portrait" xlink:type="simple" id="oo_308583.jpg"/></fig></tp:treatment-sec><ref-list><ref id="B9"><mixed-citation xmlns:xlink="http://www.w3.org/1999/xlink" xlink:type="simple"><person-group><name name-style="western"><surname>Ghosh</surname><given-names>M</given-names></name></person-group> (<year>1956</year>) Morphological and Embryological Studies in the <tp:taxon-name><tp:taxon-name-part taxon-name-part-type="family">Santalaceae</tp:taxon-name-part></tp:taxon-name>. PhD Thesis, University of Delhi, India.</mixed-citation></ref><ref id="B8"><mixed-citation xmlns:xlink="http://www.w3.org/1999/xlink" xlink:type="simple"><person-group><name name-style="western"><surname>Ghosh</surname><given-names>M</given-names></name></person-group> (<year>1954</year>) <article-title>The embryology and systematic position of <italic><tp:taxon-name><tp:taxon-name-part taxon-name-part-type="genus">Trapa</tp:taxon-name-part><tp:taxon-name-part taxon-name-part-type="species">bispinosa</tp:taxon-name-part></tp:taxon-name></italic> Roxb.</article-title><source>Current Science</source><volume>23</volume>(<issue>1</issue>): <fpage>24</fpage>–<lpage>26</lpage>. <ext-link xlink:type="simple" ext-link-type="uri" xlink:href="https://www.jstor.org/stable/24053819">https://www.jstor.org/stable/24053819</ext-link></mixed-citation></ref><ref id="B10"><mixed-citation xmlns:xlink="http://www.w3.org/1999/xlink" xlink:type="simple"><person-group><name name-style="western"><surname>Girija</surname><given-names>KD</given-names></name></person-group> (<year>2008</year>) Ecological and phytochemical studies in the family <tp:taxon-name><tp:taxon-name-part taxon-name-part-type="family">Podostemaceae</tp:taxon-name-part></tp:taxon-name>. PhD Thesis, Mahatma Gandhi University, India.</mixed-citation></ref><ref id="B22"><mixed-citation xmlns:xlink="http://www.w3.org/1999/xlink" xlink:type="simple"><person-group><name name-style="western"><surname>Mathew</surname><given-names>CJ</given-names></name><name name-style="western"><surname>Satheesh</surname><given-names>VK</given-names></name></person-group> (<year>1996</year>) <article-title><italic><tp:taxon-name><tp:taxon-name-part taxon-name-part-type="genus">Zeylanidium</tp:taxon-name-part><tp:taxon-name-part taxon-name-part-type="species">maheshwarii</tp:taxon-name-part></tp:taxon-name></italic> – a new species of the family <tp:taxon-name><tp:taxon-name-part taxon-name-part-type="family">Podostemaceae</tp:taxon-name-part></tp:taxon-name> from India.</article-title><source>Aquatic Botany</source><volume>54</volume>(<issue>1</issue>): <fpage>73</fpage>–<lpage>78</lpage>. <ext-link xlink:type="simple" ext-link-type="doi" xlink:href="10.1016/0304-3770(95)01003-3">https://doi.org/10.1016/0304-3770(95)01003-3</ext-link></mixed-citation></ref><ref id="B12"><mixed-citation xmlns:xlink="http://www.w3.org/1999/xlink" xlink:type="simple"><institution xlink:type="simple">IUCN</institution> (<year>2017</year>) Guidelines for using the IUCN red list categories and criteria. Version 13. Prepared by the Standards and Petitions Subcommittee. <ext-link xlink:type="simple" ext-link-type="uri" xlink:href="https://www.iucnredlist.org/resources/redlistguidelines">https://www.iucnredlist.org/resources/redlistguidelines</ext-link> [Accessed 20 December 2018]</mixed-citation></ref></ref-list></tp:taxon-treatment>
