# Supplementary material for: Zeylanidiummanasiae, a new species of Podostemaceae based on molecular and morphological data from Kerala, India
Source: PhytoKeys. 2019 Jun 10;124:23–38. doi: 10.3897/phytokeys.124.33453 (PMC6579786; doi:10.3897/phytokeys.124.33453)
Supplement: Supplementary material 2 [file phytokeys-124-023-s002.csv]

Characters	Z. crustaceum	Z. johnsonii	Z. lichenoides	Z. maheshwarii	Z. manasiae	Z. olivaceum	Z. sessile	Z. tailichenoides
Thallus	Crustose, green to brown	Crustose, Reddish green	Ribbon-shaped, green to brown	Crustose, dull green	Ribbon-shaped, green to pale yellow	Crustose, olive green	Ribbon-shaped, green to brown	Ribbon-shaped, green to brown
Shoot dimorphism	Absent	Absent	Absent	Absent	Absent	Present	Absent	Absent
Position of floriferous shoots	Scattered over the dorsal surface	Scattered over the dorsal surface	Sinuses of thallus lobes	Scattered over the dorsal surface	Margins and sinuses of thallus	Scattered over the dorsal surface	In the sinuses of thallus lobes	In the sinuses of thallus lobes
Gynophore	Present	Absent	Absent	Present	Absent	Absent	Absent	Absent
Bracts	4 to 6	3 to 4	4 to 6	6 to 8	2	6 to 8	4 to 6	4 to 5
Spathella apex	Obtuse	-	Acute	Obtuse	Obtuse	Obtuse	Round	Acute
Spathella surface	Smooth	-	Papillate	Smooth	Smooth	Smooth	Smooth	Smooth
Stigma	Bilobed, equal lobes	Bilobed, equal lobes	Bilobed, equal lobes	Multilobed, unequal lobes	Bilobed, unequal lobes	Bilobed, unequal lobes	Bilobed, equal lobes	Bilobed, equal lobes
Capsule Shape	Ellipsoid	Globose	Ellipsoidal	Ellipsoid	Ellipsoid	Globose to ellipsoid	Globose	Globose
Capsule ornamentation	Capsule ornamentation	Capsule ornamentation	8-ribbed	6-ribbed	6-ribbed	6-ribbed	Smooth	8-ribbed
