# Supplementary material for: Zeylanidiummanasiae, a new species of Podostemaceae based on molecular and morphological data from Kerala, India
Source: PhytoKeys. 2019 Jun 10;124:23–38. doi: 10.3897/phytokeys.124.33453 (PMC6579786; doi:10.3897/phytokeys.124.33453)
Supplement: Supplementary material 3 [file phytokeys-124-023-s003.csv]

Taxon	Herbarium Voucher	Accession number
Apinagia longifolia (Tul.) P. Royen.	Philbrick et al. 6023; WCSU	HM470274.1
Apinagia longifolia (Tul.) P. Royen.	Philbrick et al. 6246; WCSU	HM470289.1
Apinagia longifolia (Tul.) P. Royen.	Deng Y.F. et al. 16220, TI	AB104606.1
Apinagia longifolia (Tul.) P. Royen.
Apinagia longifolia (Tul.) P. Royen.	Kato et al. CH-01, TI	AB104601.1
Apinagia longifolia (Tul.) P. Royen.	Kato et al. JK-02,TI	AB104605.1
Apinagia longifolia (Tul.) P. Royen.	Kato et al. ID-02,TI	AB104609.1
Apinagia longifolia (Tul.) P. Royen.	Khanduri dz3109, DUH	KF900086, KF900087, KF900088
Apinagia longifolia (Tul.) P. Royen.	Khanduri gf3103, DUH	KF900089, KF900090, KF900091
Apinagia longifolia (Tul.) P. Royen.	Kato et al. TL-310, TI	AB104583.1
Apinagia longifolia (Tul.) P. Royen.	Wu & Kita ? 2 (CH- 102), TI	AB104593.1
Apinagia longifolia (Tul.) P. Royen.	Kato et al. JK-01, TI	AB104599.1
Apinagia longifolia (Tul.) P. Royen.	Kato et al. TL-312, TI	AB104585.1
Apinagia longifolia (Tul.) P. Royen.	Kato et al. TL-58, TI	AB104589.1
Apinagia longifolia (Tul.) P. Royen.
Apinagia longifolia (Tul.) P. Royen.	Kato et al., JK- Yaku, TI	AB104595.1
Apinagia longifolia (Tul.) P. Royen.
Apinagia longifolia (Tul.) P. Royen.
Apinagia longifolia (Tul.) P. Royen.	Sanchez 1 C22, MA
Apinagia longifolia (Tul.) P. Royen.		KC709318
Apinagia longifolia (Tul.) P. Royen.	1985-8451, KEW	AY555853.1
Apinagia longifolia (Tul.) P. Royen.	Khanduri ir3110, DUH	KF900092
Apinagia longifolia (Tul.) P. Royen.	Khanduri it3113, DUH	KF900093, KF900094
Apinagia longifolia (Tul.) P. Royen.	Kita & Kato, TL-106, TI	AB083105
Apinagia longifolia (Tul.) P. Royen.	Kita & Kato, AU-301, TI	AB083104.1
Apinagia longifolia (Tul.) P. Royen.	Philbrick & Ramey 6293; WCSU	HM470340.1
Apinagia longifolia (Tul.) P. Royen.	Philbrick et al. 5957; WCSU	HM470343.1
Apinagia longifolia (Tul.) P. Royen.	Philbrick et al. 5825, Bove et al. 1883, WCSU	HM470349.1,
Apinagia longifolia (Tul.) P. Royen.		HM470351.1
Apinagia longifolia (Tul.) P. Royen.	Philbrick et al. 6343�,	HM470360.1
Apinagia longifolia (Tul.) P. Royen.	WCSU
Apinagia longifolia (Tul.) P. Royen.	Philbrick et al. 6340,	HM470361.1
Apinagia longifolia (Tul.) P. Royen.	WCSU
Apinagia longifolia (Tul.) P. Royen.	Khanduri pb3111	KF900095, KF900096
Apinagia longifolia (Tul.) P. Royen.	Philbrick & Ramey 6285, WCSU	HM470367.1
Apinagia longifolia (Tul.) P. Royen.		DQ397972.1
Apinagia longifolia (Tul.) P. Royen.	Khanduri ps3104, Khanduri ps3105, DUH	KF900097, KF900098, KF900099
Apinagia longifolia (Tul.) P. Royen.	Khanduri pm3108, DUH	KF900100, KF900101, KF900102
Apinagia longifolia (Tul.) P. Royen.	Khanduri psl3102, Khanduri psl3102_2, Khanduri psl3102_3, DUH	KF900103, KF900104, KF900105, KF900106, KF900107
Apinagia longifolia (Tul.) P. Royen.	Khanduri pss3112, DUH	KF900108, KF900109, KF900110
Apinagia longifolia (Tul.) P. Royen.	Kita and Kato CH03, TI	AB083106
Apinagia longifolia (Tul.) P. Royen.	Kita and Kato BR-18, TI	AB113762.1
Apinagia longifolia (Tul.) P. Royen.	Philbrick et al. 6264,	HM470374.1
Apinagia longifolia (Tul.) P. Royen.	WCSU
Apinagia longifolia (Tul.) P. Royen.	Philbrick et al. 5870,	HM470376.1
Apinagia longifolia (Tul.) P. Royen.	Philbrick et al. 5827,	HM470375.1
Apinagia longifolia (Tul.) P. Royen.	WCSU
Apinagia longifolia (Tul.) P. Royen.	Khanduri wa3101,	KF900111, KF900112, KF900113
Apinagia longifolia (Tul.) P. Royen.	DUH
Apinagia longifolia (Tul.) P. Royen.	Khanduri ws3106,	KF900114, KF900115, KF900116
Apinagia longifolia (Tul.) P. Royen.	DUH
Apinagia longifolia (Tul.) P. Royen.	Khanduri zl3105,	KF900117
Apinagia longifolia (Tul.) P. Royen.	DUH
Apinagia longifolia (Tul.) P. Royen.	Krishnan and Khanduri ,219,DUH	MF083140
Apinagia longifolia (Tul.) P. Royen.	Krishnan and Khanduri , 219,DUH	MF314190
Apinagia longifolia (Tul.) P. Royen.	Khanduri hs3114,	KF900083, KF900084, KF900085
Apinagia longifolia (Tul.) P. Royen.	DUH
Apinagia longifolia (Tul.) P. Royen.	Khanduri zo3107, DUH	KF900118, KF900119, KF900120
